# Supplementary material for: Magmas near the critical degassing pressure drive volcanic unrest towards a critical state
Source: Nat Commun. 2016 Dec 20;7:13712. doi: 10.1038/ncomms13712 (PMC5187427; doi:10.1038/ncomms13712)
Supplement: Supplementary Data 1 — Chemical and isotopic compositions of Solfatara fumaroles [file ncomms13712-s2.xls]

## Sheet: fumarole-composition2016
Composition of Solfatara fumaroles since 1983. Concentrations are expressed in mm/mol, isotopic data are in delta notation per mil versus V-SMOW. Analytical methods are reported in Caliro et al. (2007) : Caliro, S., Chiodini, G., Moretti, R., Avino, R., Granieri, D., Russo, M. & Fiebig, J. The origin of the fumaroles of La Solfatara (Campi Flegrei, South Italy). Geochimica et Cosmochimica Acta 71…
Fumarole	date	T°C	H2O	CO2	H2S	Ar	N2	CH4	H2	He	CO	d18O	dD	References
BG	1983-06-12	n.m.	840700	157100	1663	n.a.	303	23.9	245	n.a.	n.a.	n.a.	n.a.	a
BG	1983-07-14	n.m.	839000	158700	1739	n.a.	n.a.	n.a.	n.a.	n.a.	n.a.	n.a.	n.a.	a
BG	1983-08-18	157	844000	154000	1730	n.a.	343	28.2	240	n.a.	0.551	n.a.	n.a.	a
BG	1983-09-11	157	840000	158000	1810	n.a.	336	26.7	258	n.a.	0.64	n.a.	n.a.	a
BG	1983-10-04	157	844000	153700	1700	n.a.	343	25	240	n.a.	n.a.	n.a.	n.a.	a
BG	1983-10-11	n.m.	845000	153000	1779	n.a.	326	26.19	226	n.a.	0.339	n.a.	n.a.	a
BG	1983-10-13	156	828000	169000	1930	n.a.	378	27.19	241	n.a.	0.38	n.a.	n.a.	a
BG	1983-10-14	157	820800	176300	2041	n.a.	n.a.	n.a.	n.a.	n.a.	n.a.	n.a.	n.a.	a
BG	1983-10-26	n.m.	843800	153700	1751	n.a.	317	25	216	n.a.	n.a.	n.a.	n.a.	a
BG	1983-11-03	n.m.	836300	161100	1992	n.a.	337	26.1	232.5	n.a.	n.a.	n.a.	n.a.	a
BG	1983-11-14	n.m.	845000	153000	1880	n.a.	310	25	219	n.a.	0.391	n.a.	n.a.	a
BG	1983-11-30	156	846000	151900	1880	n.a.	323	25.1	216	n.a.	0.31	-1.5	-30.3	a
BG	1983-12-06	n.m.	851000	146600	1788	n.a.	355	27.41	229.5	n.a.	n.a.	n.a.	n.a.	a
BG	1983-12-20	n.m.	853000	144800	1705	n.a.	327	23.2	215	n.a.	n.a.	n.a.	n.a.	a
BG	1984-01-11	n.m.	847000	150500	1714	n.a.	329	22.9	222	n.a.	n.a.	n.a.	n.a.	a
BG	1984-01-17	157	851000	147000	1789	n.a.	313	21.8	212	n.a.	0.221	n.a.	n.a.	a
BG	1984-01-26	n.m.	846000	151700	1817	n.a.	323	22.8	214	n.a.	n.a.	n.a.	n.a.	a
BG	1984-02-02	n.m.	851000	146600	1667	n.a.	334	22.5	207	n.a.	n.a.	n.a.	n.a.	a
BG	1984-02-03	n.m.	850000	147700	1672	n.a.	305	21.6	210	n.a.	n.a.	n.a.	n.a.	a
BG	1984-02-18	n.m.	851000	146600	1818	n.a.	340	21.3	206	n.a.	n.a.	n.a.	n.a.	a
BG	1984-02-21	157	851000	147000	1760	n.a.	328	16.7	198	n.a.	0.221	n.a.	n.a.	a
BG	1984-03-08	n.m.	851000	146600	1667	n.a.	322	21.5	221	n.a.	n.a.	n.a.	n.a.	a
BG	1984-03-15	n.m.	848000	149700	1809	n.a.	310	20.4	196	n.a.	n.a.	n.a.	n.a.	a
BG	1984-03-20	n.m.	850000	147700	1770	n.a.	293	17	181	n.a.	n.a.	n.a.	n.a.	a
BG	1984-03-23	n.m.	857000	140900	1602	n.a.	350	19	190	n.a.	n.a.	n.a.	n.a.	a
BG	1984-04-01	n.m.	840000	157800	1664	n.a.	310	18.7	194	n.a.	n.a.	n.a.	n.a.	a
BG	1984-04-03	158	841000	156900	1700	n.a.	318	18.79	192	n.a.	0.27	n.a.	n.a.	a
BG	1984-04-05	n.m.	844000	153700	1774	n.a.	333	16.9	187	n.a.	n.a.	n.a.	n.a.	a
BG	1984-04-09	n.m.	848000	149900	1657	n.a.	333	16.4	181	n.a.	n.a.	n.a.	n.a.	a
BG	1984-04-17	n.m.	838000	159600	1863	n.a.	356	16.4	186	n.a.	n.a.	n.a.	n.a.	a
BG	1984-04-26	n.m.	843000	154600	1805	n.a.	366	15.1	180.5	n.a.	n.a.	n.a.	n.a.	a
BG	1984-05-05	n.m.	842000	155800	1659	n.a.	347	14.1	175	n.a.	n.a.	n.a.	n.a.	a
BG	1984-05-10	157	839000	159000	1800	n.a.	370	11.9	170	n.a.	0.259	-1.4	-29.9	a
BG	1984-07-11	n.m.	840000	167800	1562	n.a.	437	10.5	163	n.a.	n.a.	n.a.	n.a.	a
BG	1984-09-20	157	816000	181900	1210	n.a.	699	10.71	158	n.a.	0.201	n.a.	n.a.	a
BG	1984-10-24	157	811000	186900	1150	n.a.	794	10.6	146	n.a.	0.261	n.a.	n.a.	a
BG	1984-10-24	157	804000	194000	1200	n.a.	843	10.6	149	n.a.	0.29	n.a.	n.a.	a
BG	1984-11-27	156	805000	192900	1150	n.a.	819	10.1	150	n.a.	0.201	n.a.	n.a.	a
BG	1985-01-24	156	800000	198000	960	n.a.	860	10.2	153	n.a.	0.28	n.a.	n.a.	a
BG	1985-03-13	n.m.	785000	212800	1163	n.a.	907	9.7	169	n.a.	n.a.	n.a.	n.a.	a
BG	1985-04-18	157	786000	212000	1160	n.a.	877	12.8	186	n.a.	0.471	n.a.	n.a.	a
BG	1985-06-02	157	778000	220000	1090	n.a.	977	13.81	201	n.a.	0.491	-2.3	-30.8	a
BG	1985-07-19	n.m.	784000	213600	1080	n.a.	1013	13.4	188	n.a.	n.a.	n.a.	n.a.	a
BG	1985-09-07	157	777000	220900	1160	n.a.	1050	13.4	218	n.a.	0.62	n.a.	n.a.	a
BG	1985-09-26	157	777000	220500	1115	n.a.	1010	16.3	218	n.a.	n.a.	n.a.	n.a.	a
BG	1985-11-22	157	775000	222500	1127	n.a.	1037	16.3	205	n.a.	0.4	-2.12	-30.7	a
BG	1985-12-18	157	765000	232600	1135	n.a.	1072	18.3	237	n.a.	0.38	-2.8	n.a.	a
BG	1986-02-26	162	797400	200600	1037	n.a.	n.a.	n.a.	n.a.	n.a.	n.a.	-2.1	-30.5	a
BG	1986-03-14	162	785200	212600	1129	n.a.	n.a.	n.a.	n.a.	n.a.	n.a.	n.a.	n.a.	a
BG	1986-04-24	162	792100	205800	1102	n.a.	n.a.	n.a.	n.a.	n.a.	n.a.	-1.4	n.a.	a
BG	1986-11-15	162	793700	204200	1122	n.a.	n.a.	n.a.	n.a.	n.a.	n.a.	n.a.	n.a.	a
BG	1987-04-24	162	797100	200800	1132	n.a.	n.a.	n.a.	n.a.	n.a.	n.a.	n.a.	n.a.	a
BG	1987-10-23	162	812900	184800	1201	n.a.	840	31	240	n.a.	n.a.	n.a.	n.a.	a
BG	1988-01-10	162	807800	189800	1280	n.a.	810	30	260	n.a.	n.a.	n.a.	n.a.	a
BG	1988-01-31	162	812400	184400	1181	n.a.	807	30	261.5	n.a.	n.a.	-1.23	-26.1	a
BG	1988-02-01	162	813500	184200	1204	n.a.	692	26	223	n.a.	n.a.	n.a.	n.a.	a
BG	1988-03-23	162	811800	186100	1129	n.a.	n.a.	n.a.	n.a.	n.a.	n.a.	n.a.	n.a.	a
BG	1988-11-05	162	812200	185600	1195	n.a.	n.a.	n.a.	n.a.	n.a.	n.a.	n.a.	n.a.	a
BG	1989-01-06	162	823700	174200	1110	n.a.	710	15.1	263	n.a.	n.a.	n.a.	n.a.	a
BG	1989-06-15	162	813400	184300	1138	n.a.	836	18.66	294	1.18	0.789	-1.25	-26.6	a
BG	1989-06-29	162	813400	184300	1138	n.a.	836	18.66	294	1.18	0.564	-1.26	-26.7	a
BG	1989-07-15	162	810800	186800	1135	n.a.	836	17.33	294	1.16	0.575	-1.1	-29.1	a
BG	1990-11-09	n.m.	790000	207800	1130	n.a.	761	19.95	274	1.19	0.756	n.a.	n.a.	a
BG	1991-03-15	n.m.	794400	203200	1149	n.a.	743	22	307	1.15	n.a.	n.a.	n.a.	a
BG	1991-05-25	n.m.	793800	203800	1202	n.a.	775	20.02	308	1.18	0.48	n.a.	n.a.	a
BG	1991-10-21	n.m.	806700	191000	1204	n.a.	731	24	298	0.94	0.57	n.a.	n.a.	a
BG	1992-02-08	162	814200	183300	1329	n.a.	723	25.6	316	1.02	0.64	-1.52	-28	a
BG	1992-04-15	n.m.	817300	180200	1338	n.a.	786	26.3	307	0.94	0.682	n.a.	n.a.	a
BG	1992-09-12	n.m.	829900	167700	1409	n.a.	610	24	293	n.a.	n.a.	n.a.	n.a.	a
BG	1992-12-06	n.m.	836300	161100	1526	n.a.	700	21.1	297	0.89	0.498	n.a.	n.a.	a
BG	1993-12-29	162	841500	156100	1429	n.a.	623	18.8	279	1.1	0.337	-1.18	-29.3	a
BG	1994-02-03	162	845900	151800	1329	n.a.	581	17.3	270	1.11	0.336	-1.1	-29.8	a
BG	1994-03-01	162	850400	147200	1380	n.a.	626	18.1	278	1.2	0.396	-1.01	-28.7	a
BG	1994-04-10	162	840500	157000	1372	n.a.	653	17	278	1.2	0.373	-0.97	-29.1	a
BG	1994-05-11	162	844600	153100	1270	n.a.	645	16.4	269	1	n.a.	-1.23	-28.5	a
BG	1994-06-28	162	839200	158500	1340	n.a.	596	19	285	1.23	0.47	-1.14	-25.7	a
BG	1994-07-19	162	841300	156600	1290	n.a.	579	19	279	1.21	0.36	-0.99	-25.8	a
BG	1994-08-10	162	837300	160500	1300	n.a.	599	18.8	281	1.24	0.32	-1.12	-27.7	a
BG	1994-08-25	n.m.	836900	160800	1250	n.a.	603	19.6	289	1.25	0.289	n.a.	-24.4	a
BG	1994-09-16	162	843600	154100	1292	n.a.	621	17.3	268	1.168	0.3	-1.26	-28.7	a
BG	1994-10-13	n.m.	838900	158700	1296	n.a.	639	17.9	284	1.201	n.a.	n.a.	n.a.	a
BG	1994-12-26	162	837500	160200	1223	n.a.	627	14.7	267	1.237	0.41	-1.13	-26.1	a
BG	1995-01-21	162	832500	165300	1201	n.a.	638	11.5	279	1.35	0.25	-1.25	-27.3	a
BG	1995-02-04	162	827500	170300	1196	n.a.	586	9.11	268	1.302	0.11	-1.28	-27.1	a
BG	1995-03-09	n.m.	832300	165700	1100	n.a.	526	7.79	252	1.65	0.3914	n.a.	n.a.	a
BG	1995-04-22	164	825700	172300	1066	n.a.	578	7.57	270	1.525	0.1038	-1.29	-27.8	a
BG	1995-05-26	n.m.	805200	192700	1196	n.a.	538	7.3	236	1.28	0.29	n.a.	n.a.	a
BG	1995-12-27	n.m.	816700	181000	1228	n.a.	646	13.6	296	1.41	0.51	n.a.	n.a.	a
BG	1996-01-19	162	807200	190500	1252	n.a.	689	14.1	307	1.5	0.52	n.a.	n.a.	a
BG	1996-02-20	162	810400	187300	1236	n.a.	704	15.7	332	1.5	0.541	n.a.	n.a.	a
BG	1996-03-09	162	826200	171500	1177	n.a.	656	14.8	311	1.42	0.51	n.a.	n.a.	a
BG	1996-04-11	162	825800	171900	1201	n.a.	679	15.6	310	1.48	0.53	n.a.	n.a.	a
BG	1996-06-28	162	826100	171400	1200	n.a.	650	15.2	311	1.46	0.53	n.a.	n.a.	a
BG	1996-07-31	162	816400	181600	1089	n.a.	674	15.5	279	n.a.	0.65	n.a.	n.a.	a
BG	1996-08-30	162	816700	184000	1190	n.a.	649	14.6	323	n.a.	0.72	n.a.	n.a.	a
BG	1996-10-14	162	829400	168500	1168	n.a.	653	15.5	308	n.a.	0.67	n.a.	n.a.	a
BG	1996-12-28	162	813200	184500	1222	n.a.	713	17.4	297	1.45	0.27	n.a.	n.a.	a
BG	1997-01-31	162	821900	175800	1221	n.a.	724	19.1	305	1.41	0.23	n.a.	n.a.	a
BG	1997-02-28	162	821400	176400	1189	n.a.	685	17.1	291	1.37	0.4	n.a.	n.a.	a
BG	1997-03-25	162	822300	175600	1119	n.a.	665	16.9	296	1.33	0.46	n.a.	n.a.	a
BG	1997-04-18	162	830900	166900	1191	n.a.	660	16.7	239	1.32	0.44	n.a.	n.a.	a
BG	1997-05-03	162	819000	178600	1267	n.a.	662	17.4	309	1.33	0.43	n.a.	n.a.	a
BG	1997-05-21	162	825200	172500	1271	n.a.	639	17.8	306	1.33	0.42	n.a.	n.a.	a
BG	1997-06-18	162	828800	169000	1180	n.a.	649	15.4	303	1.23	0.43	n.a.	n.a.	a
BG	1997-07-17	162	826300	171400	1170	n.a.	663	15.3	293	1.19	0.45	n.a.	n.a.	a
BG	1997-09-02	162	827600	170100	1198	n.a.	670	15.4	298	1.22	0.41	-1.13	-25	a
BG	1997-12-16	162	823800	173800	1256	n.a.	620	24.4	365	1.41	n.a.	n.a.	n.a.	a
BG	1998-01-26	162	834900	162800	1290	n.a.	582	22.6	348.4	1.248	0.594	-1.42	-26.4	a
BG	1998-03-10	162	828400	169100	1390	n.a.	603	24.1	353.6	1.236	0.532	-0.89	-25.1	a
BG	1998-05-28	162	832300	165700	1060	n.a.	570	28	393	1.6	0.602043	-1.25	-26.8	a
BG	1998-06-23	164	837500	160000	1307	n.a.	664	31	441.9	1.12	0.788234	-1.42	-25.6	a
BG	1998-07-29	160	834400	163300	1360	0.872	557	28.4	396	1.53	0.6044	-1.07	-25.6	a
BG	1998-08-20	162	829600	168000	1370	0.544	574	30.3	426	1.63	0.6237	n.a.	n.a.	a
BG	1998-09-29	162	837200	160400	1361	0.43	432	23	326	1.25	0.56	n.a.	n.a.	a
BG	1998-10-15	161.3	840500	157300	1292.67	0.466344	435.408	23.6994	321.75	1.14878	0.543307	n.a.	n.a.	a
BG	1998-11-16	160.6	845100	152500	1338	1.05	561	30	399	1.4	0.534	n.a.	n.a.	a
BG	1998-12-16	162	842300	155400	1347.34	0.563538	514.47	29.9477	392.315	1.30816	0.552	-1	n.a.	a
BG	1999-03-23	161	843500	154000	1394	0.489	507	31.8	423	1.29	0.518	n.a.	n.a.	a
BG	1999-04-29	162	848400	149000	1454	0.567	541	35.1	436	1.23	0.577	n.a.	-25.6	a
BG	1999-06-03	162	848300	149200	1448	0.444	506	33.1	405	1.18	0.551	-0.681792	-26.5	a
BG	1999-08-03	150	835500	161900	1487	0.58	535.8	30.8	423.5	1.26	0.565545	-0.952121	-26.2	a
BG	1999-09-16	150.7	852900	144600	1469	0.42	499	28.1	417.8	1.22	0.5655	-0.49464	-25.5	a
BG	1999-10-19	151.5	828300	168700	1776	0.61	567.6	31.8	502.8	1.48	0.569552	-1.15	n.a.	a
BG	1999-11-25	155.8	854500	143000	1536	0.436	460	23.4	374	1.06	0.428773	-1.13927	-30.1	a
BG	2000-01-03	157.2	867400	130300	1289	0.364	412	19.1	395	1.13	0.37715	-0.931327	-24.4	a
BG	2000-02-29	154.2	837000	160500	1532.69	0.432296	471.386	19.5711	372.711	1.25581	0.614592	-0.816957	n.a.	a
BG	2000-03-24	151	853900	144000	1147.27	0.479079	443.799	18.2528	341.798	1.14975	0.402763	-0.95	-27.3	a
BG	2000-04-11	157	855000	143100	1019.2	0.365427	435.425	17.6169	318.543	1.09792	0.447082	-0.97	-27.2	a
BG	2000-05-17	156.3	827100	170300	1557.17	0.438962	480.177	19.8641	358.329	1.24145	0.684174	-0.692189	-26.9	a
BG	2000-06-15	153	841500	156300	1267.77	0.500897	464.924	18.5923	347.35	1.17499	0.543828	-0.46	-24.8	a
BG	2000-07-06	161.3	847700	149900	1289.37	n.a.	n.a.	n.a.	n.a.	n.a.	n.a.	-0.85	-23.1	a
BG	2000-08-01	160.3	845400	152300	1365.96	0.608638	452.523	19.3711	351.483	1.35404	0.426887	-0.9635	-27.6	a
BG	2000-08-22	160.5	847300	150600	1244.21	0.391903	460.401	19.0015	254.116	1.2793	0.39615	-1.15	-25.95	a
BG	2000-08-23	160	840600	157200	1298.09	0.630643	494.939	20.0951	269.009	1.34009	0.498079	-1.14	-27.1	a
BG	2000-08-26	161.1	844000	153700	1381.44	0.327998	416.888	17.8345	317.312	1.19536	0.495495	-1.16	-25.65	a
BG	2000-10-25	160.3	846500	151300	1309.99	0.389415	414.702	19.08	323.797	1.22186	0.571665	-1.14	-27.3	a
BG	2000-11-20	160.3	842900	155000	1256.46	0.406029	454.788	19.721	329.667	1.28068	0.450263	-1	n.a.	a
BG	2000-11-20	161.7	845500	152300	1284.59	0.374782	443.445	19.1299	321.761	1.22738	0.442674	-0.999	n.a.	a
BG	2000-12-21	161.3	842600	155300	1253.74	0.429446	445.437	18.6895	335.382	1.29288	0.430395	-1.093	n.a.	a
BG	2001-01-15	158.3	843600	154200	1265.21	0.526617	445.889	17.4082	342.937	1.31268	0.429767	-1.141	n.a.	a
BG	2001-01-25	160.5	844300	153500	1224.78	0.532286	439.308	17.1275	358.356	1.30273	0.427132	-0.997	n.a.	a
BG	2001-03-01	161	826100	171500	1385	0.5749	492.2	17.5	371.592	1.3968	0.4739	-0.6375	-25.8168	a
BG	2001-03-07	160.9	840900	157000	1218	0.4234	409.3	14.61	304.254	1.1678	0.4239	-0.781	-28.1387	a
BG	2001-05-02	159.9	840800	157000	1262.23	0.554935	435.588	15.9929	334.135	1.23802	0.615866	-0.797	-26.0178	a
BG	2001-05-11	159.1	837600	160300	1248.82	0.408742	432.962	16.5217	355.831	1.33543	0.492744	-0.9885	-25.8101	a
BG	2001-05-11	159.9	841400	156400	1270.43	0.400301	428.931	16.7749	342.787	1.33295	0.481038	-0.9885	-25.8101	a
BG	2001-05-22	158.6	835000	162800	1299.22	0.388924	446.932	17.6693	357.122	1.38051	0.497976	-0.8815	-25.2827	a
BG	2001-07-19	157.2	842300	155500	1230.11	0.522135	444.739	19.5342	341.766	1.29965	0.65566	-0.962	-28.12	a
BG	2001-08-11	158	834900	162900	1287.46	0.499055	456.128	20.6133	350.788	1.33466	0.476144	-1.0015	-28.1621	a
BG	2001-09-28	158.8	836800	161100	1253.01	0.320663	447.932	22.5919	353.671	1.34864	0.455001	-0.9965	-29.1786	a
BG	2001-10-25	158.3	837300	160600	1222.14	0.496133	430.025	22.1239	327.186	1.25864	0.452973	-1.088	-27.8549	a
BG	2001-11-29	159.8	838400	159400	1243.18	0.390254	417.622	22.7464	333.623	1.20306	0.406082	-1.083	-25.9201	a
BG	2001-12-13	159.8	837000	160800	1284.78	0.424673	430.825	22.2749	332.2	1.23592	0.422849	n.a.	-27.3429	a
BG	2002-01-08	160.2	842800	155000	1271.42	1.89184	479.692	23.5655	341.929	1.23797	0.434161	-1.014	-26.961	a
BG	2002-02-04	161	828400	169200	1403.54	0.459133	447.509	22.3609	374.453	1.31686	0.498005	-1.2435	-28.1583	a
BG	2002-02-27	159.6	838000	159800	1288.78	0.381795	413.049	20.3062	354.544	1.2002	0.47542	-1.102	-28.0291	a
BG	2002-03-14	159.3	836700	161000	1389.45	0.420982	423.706	19.9525	371.64	1.25319	0.551421	-1.1435	-28.7345	a
BG	2002-04-18	158.8	826400	171100	1498.26	0.585865	436.236	19.3857	422.911	1.37806	0.657917	-0.676499	n.a.	a
BG	2002-04-23	160	828700	168800	1485.08	0.461424	437.908	19.181	424.094	1.38826	0.584854	-0.602054	n.a.	a
BG	2002-05-09	160.1	850100	147900	1062.78	0.511148	383.2	16.2319	367.187	1.16442	0.537636	-0.634499	n.a.	a
BG	2002-06-20	161.7	830700	166800	1448.82	0.821447	453.822	18.7562	400.869	1.36213	0.670067	-0.727767	n.a.	a
BG	2002-07-15	160.6	831600	166000	1463.77	0.469457	456.384	18.4388	400.149	1.47406	0.574281	-1.16312	n.a.	a
BG	2002-09-24	161.5	832300	165500	1391.28	0.397674	420.115	17.3381	351.474	1.48643	0.517401	-0.721067	n.a.	a
BG	2002-10-24	160	833000	164700	1366.75	0.33803	452.759	19.6205	386.422	1.66347	0.515132	-0.828315	n.a.	a
BG	2002-11-19	159.6	827600	170100	1315.59	0.510112	472.331	19.9154	375.571	1.63212	0.494574	-0.940297	n.a.	a
BG	2003-01-16	161.9	828800	168900	1322.79	0.57886	478.546	22.1819	401.563	1.74984	0.432503	-0.905172	n.a.	a
BG	2003-02-25	160.8	834200	163500	1335.49	0.533488	512.726	23.2762	395.849	1.6766	0.446629	-0.963269	n.a.	a
BG	2003-03-19	160.4	825000	172600	1355.75	0.457371	489.708	23.4775	409.987	1.81375	0.5224	-0.932088	n.a.	a
BG	2003-03-19	160.4	825000	172600	1355.75	0.457371	489.708	23.4775	409.987	1.81375	0.5224	-0.932088	n.a.	a
BG	2003-04-14	161.8	818400	179000	1440.94	0.696747	562.527	24.9875	451.806	1.8846	0.619073	-0.875145	-23.8266	a
BG	2003-06-11	160.3	821100	176500	1397.05	0.457892	465.522	19.111	384.5	1.88078	0.559713	-0.816379	-23.9762	a
BG	2003-06-24	161.4	823800	173800	1394.19	0.431623	482.114	19.8009	397.999	1.62378	0.563629	0.0947013	-23.0567	a
BG	2003-07-03	161	827600	170100	1342.94	0.499322	479.044	18.9091	398.488	1.66038	0.53606	0.310641	-22.1398	a
BG	2003-08-06	161.8	827000	170600	1389.87	0.61049	500.799	19.3404	435.885	1.77478	0.66913	-0.767287	-22.3161	a
BG	2003-09-26	162.2	821300	176200	1437.88	0.459755	467.14	16.814	410.154	1.7335	0.601086	-0.672318	-22.6196	a
BG	2003-10-10	162.4	798200	199000	1628.97	0.50042	554.594	19.3911	484.945	2.11398	0.635232	-0.19363	-19.6742	a
BG	2003-11-11	163.6	821000	176500	1440.78	0.535419	488.141	16.6375	421.951	1.80092	0.535014	-1.01431	-24.555	a
BG	2003-11-28	163.5	821900	175700	1400.33	0.549166	464.798	16.0098	407.171	1.77551	0.650751	-1.0734	-26.1729	a
BG	2004-01-16	163	815800	181700	1407.3	0.64847	515.025	18.0874	430.135	1.90877	0.531849	-1.23077	-26.6761	a
BG	2004-02-06	162.3	817300	180300	1360.17	0.520056	483.023	17.6343	407.675	1.87188	0.461063	-1.08789	-26.7814	a
BG	2004-03-23	163	812900	184600	1449.52	0.611055	502.624	17.3833	394.059	1.83445	0.497965	-1.16735	-24.4456	a
BG	2004-04-28	158.6	811900	185700	1332.54	0.465286	518.735	19.3732	410.325	1.81837	0.557883	-1.12228	-25.6058	a
BG	2004-05-31	161.8	813600	184000	1304.17	0.710473	569.183	20.9809	441.749	2.02344	0.559622	-1.07732	-22.2782	a
BG	2004-06-18	161.6	826100	171500	1323.42	0.767553	549.586	20.2184	423.558	1.85031	0.532521	-0.944009	-24.9199	a
BG	2004-07-30	162.6	814200	183400	1327.55	0.580619	520.271	18.3666	408.72	1.85983	0.683046	-1.06718	-25.8903	a
BG	2004-07-30	162.6	817300	180500	1110.57	0.574452	530.366	18.4916	418.745	1.91278	0.671757	-1.067	-25.8903	a
BG	2004-09-17	163.3	826600	171000	1358.43	0.562784	490.22	19.4145	404.697	1.80165	0.55849	-1.04942	-26.1874	a
BG	2004-10-21	163.2	817900	179700	1337.12	0.420417	504.975	20.3887	412.365	1.81321	0.54168	-0.9978	-23.2912	a
BG	2004-11-25	162.9	811400	186200	1324.37	0.466662	519.094	21.3462	425.232	1.86496	0.515615	-1.22133	-24.36	a
BG	2004-12-23	161.9	815200	182300	1356.79	0.553887	527.424	21.7666	430.963	2.0695	0.538114	-1.19561	-24.7596	a
BG	2005-01-11	163.3	816000	181600	1336.63	0.437458	484.872	20.3054	399.683	1.84536	0.547649	n.a.	-24.2509	a
BG	2005-01-11	163.3	816900	180700	1344.67	0.613766	513.361	21.296	422.925	1.95857	0.544968	n.a.	-24.2509	a
BG	2005-02-09	160	819000	178700	1306	0.566865	510.866	21.5387	424.426	1.9172	0.567153	-1.21143	-23.7582	a
BG	2005-03-22	159.8	812600	184900	1378.09	0.698386	523.737	22.5002	454.855	1.99904	0.590778	-1.26872	-25.1263	a
BG	2005-04-28	156	819500	178000	1366.3	0.55441	526.295	21.8633	463.978	1.97671	0.567259	-1.00879	-24.3284	a
BG	2005-05-09	157	812500	185000	1440.33	0.363992	506.098	21.5232	452.992	1.91334	0.57041	-1.19381	-25.1117	a
BG	2005-05-09	159	819000	178500	1378.43	0.443971	512.857	20.3516	459.516	2.02065	0.550553	-1.13169	-25.1117	a
BG	2005-06-13	161.2	797300	200200	1311.92	0.51028	534.962	21.6226	500.435	2.0885	0.738967	-1.13185	-24.9962	a
BG	2005-07-13	159.4	817100	180400	1404.74	0.461574	488.222	19.7314	455.094	1.88811	0.549962	-1.16787	-23.8307	a
BG	2005-08-02	160.1	810500	186900	1470.43	1.01204	534.069	19.8636	475.744	1.95096	0.626941	-1.15459	-25.1566	a
BG	2005-09-22	160	820700	176800	1420.09	0.589806	494.003	18.3304	430.805	1.82601	0.60403	-1.23699	-23.9158	a
BG	2005-10-06	160.5	807000	190400	1472.06	0.698088	532.391	19.4154	468.391	1.8884	0.623834	-1.25029	-24.7261	a
BG	2005-10-10	152.4	798500	198800	1535.14	0.750726	554.887	19.5948	466.192	1.99737	0.624601	-1.24111	-24.4128	a
BG	2005-10-10	152.4	810300	187100	1443.55	0.71773	541.794	19.2329	475.289	1.99174	0.588083	-1.24111	-24.4128	a
BG	2005-12-01	155.7	798300	199000	1532.88	0.933717	537.635	19.1398	483.063	2.05045	0.708744	-1.21545	-26.0168	a
BG	2006-01-09	159.1	809100	188400	1462.16	0.442644	485.102	17.6852	453.203	1.93638	0.658174	-1.13223	-26.1693	a
BG	2006-03-08	162	796600	198400	1488.43	n.a.	n.a.	17.9116	483.878	2.1283	0.685493	-1.15873	-25.0166	a
BG	2006-03-13	161.7	812400	185300	1355.32	0.578686	505.461	17.5644	453.709	1.91129	0.619121	-1.21532	-27.2878	a, d
BG	2006-04-24	163.3	804600	193000	1487.29	0.927559	513.389	17.1156	442.959	1.94399	0.720714	-1.40352	-26.386	a, d
BG	2006-05-22	161.7	797300	200300	1364.61	0.575841	507.574	17.3949	464.052	2.08802	0.649083	-1.2029	-25.5301	a, d
BG	2006-06-21	163	801700	195900	1400.82	1.027	511.06	17.9412	444.775	1.96668	0.723246	-1.22305	-25.6738	a, d
BG	2006-07-21	163	803000	194600	1370.2	0.929031	509.695	17.4674	451.834	2.01415	0.737243	-1.16384	-26.0255	a, d
BG	2006-09-06	160.9	803700	194100	1375.52	0.674237	450.626	15.4151	411.008	1.85272	0.637115	-1.26988	-25.1875	a, d
BG	2006-09-27	159.7	796300	201100	1519.9	0.634907	533.022	18.6029	488.273	2.15425	0.665393	-1.29826	-30.054	a, d
BG	2006-10-23	162.3	798900	198600	1509.16	0.495718	498.459	17.9113	469.43	2.02659	0.640251	-1.34962	-27.4405	a, d
BG	2006-10-27	162.9	801300	196200	1456.37	0.471816	498.888	17.4674	448.688	1.96625	0.635434	-1.32696	-27.6503	a, d
BG	2006-11-13	162.1	810000	187500	1473.13	0.834936	526.646	17.8294	468.553	2.13829	0.604401	-1.209	-24.0628	a, d
BG	2006-12-14	157.2	799100	198200	1675.23	0.75119	546.064	18.8617	471.67	2.00233	0.608482	-1.22664	-23.7567	a, d
BG	2007-01-18	162.2	804500	193200	1349.55	0.765995	475.047	15.834	443.876	1.83619	0.645424	-1.28235	-23.5239	a, d
BG	2007-02-16	159.2	807000	190800	1280.05	0.745454	476.336	13.5213	431.049	1.68021	0.603412	-1.35626	-22.6216	a, d
BG	2007-03-12	161.4	786300	211100	1549.28	1.33162	573.389	13.9172	526.624	2.24175	0.735027	-1.37989	-21.9541	a, d
BG	2007-04-18	160.1	779600	217600	1668.62	1.38084	593.332	11.257	555.025	2.40939	0.738802	-1.52531	-23.6881	a, d
BG	2007-05-08	162.5	784900	212600	1516.45	0.892502	525.48	8.90894	504.217	2.27014	0.788826	-1.04482	-23.0586	a, d
BG	2007-05-31	158.7	781100	216400	1456.45	1.05747	511.75	7.93657	488.553	2.33143	0.758548	-1.23607	-24.2335	a, d
BG	2007-06-07	161.9	783600	214100	1492.27	0.464027	449.73	7.21461	439.428	2.02578	0.742426	-1.4964	-21.8653	a, d
BG	2007-07-17	161.3	777000	220400	1595.79	1.03245	504.39	8.28136	487.17	2.29548	0.946203	-1.58071	-23.2011	a, d
BG	2007-09-10	163.5	764500	232900	1642.41	1.10596	524.297	10.6951	479.5	2.32179	0.877139	-1.8703	n.a.	a, d
BG	2007-10-17	162.9	770200	227300	1537.55	0.79088	503.588	11.9415	457.339	2.26186	0.832391	-1.69569	-25.1547	a, d
BG	2007-11-08	162	764400	232800	1534.61	2.72883	668.513	15.8518	559.255	2.86308	0.804542	-1.35337	-25.5436	a, d
BG	2007-12-03	161.6	770200	227300	1532.75	0.948247	539.375	14.062	443.789	2.17713	0.766803	-1.451	-27.7932	a, d
BG	2008-01-10	162.2	765200	232300	1545.2	0.889819	536.478	14.6516	470.781	2.44965	0.989938	-1.37147	-24.4899	a, d
BG	2008-02-05	160.5	765500	232000	1518.9	0.529622	507.439	14.3906	453.361	2.29825	0.855952	-1.43218	-23.9133	a, d
BG	2008-02-11	161.5	770000	227600	1496.47	0.581847	493.833	14.0161	432.118	2.18781	0.831475	-1.50818	-24.6373	a, d
BG	2008-03-17	162.5	772800	224700	1507.97	0.4771	479.956	14.4027	454.807	2.19289	0.898556	-1.36362	-20.7483	a, d
BG	2008-04-02	162.5	780200	217400	1479.7	0.801018	475.127	13.9652	427.626	2.09725	0.947177	-1.57378	-22.8694	a, d
BG	2008-05-13	164	769100	228300	1567.69	0.585724	530.487	15.7051	504.932	2.50995	0.978955	-1.33976	-20.6177	a, d
BG	2008-06-11	163	764800	232500	1622.63	0.934645	555.261	15.6362	511.911	2.63968	0.977672	-1.31702	-22.497	a, d
BG	2008-07-15	160.3	766800	230500	1605.17	1.43322	585.319	14.9517	526.023	2.50821	0.817586	-1.50309	-22.9416	a, d
BG	2008-09-17	163	769000	229000	1490	0.822	505	13.3	463	2.27	0.885	-1.33819	-24.0719	b, d
BG	2008-10-09	163.7	772000	226000	1490	1.36	544	14	480	2.36	0.795	-1.64458	-24.2659	b, d
BG	2008-11-17	164.8	761000	237000	1500	0.818	540	15.2	483	2.15	0.845	-1.4688	-22.8442	b, d
BG	2008-12-17	162.7	774000	223000	1580	0.935	533	15.2	471	2.24	0.783	-1.52438	-23.1684	b, d
BG	2009-01-15	163.8	770000	227000	1580	0.673	492	14.2	433	2.01	0.726	-1.62616	-27.5748	b, d
BG	2009-02-24	163.1	768000	230000	1550	0.992	526	14.9	467	2.35	0.788	-1.66186	-20.7127	b, d
BG	2009-03-10	163.3	779000	218000	1530	1.15	503	13.9	430	2.1	0.762	-1.75673	-22.0605	b, d
BG	2009-04-15	163.5	767000	230000	1530	1.25	518	13.2	444	2.21	0.953	-1.52429	-21.868	b, d
BG	2009-05-15	n.m.	775000	222000	1500	0.69	453	11.4	408	2.06	0.856	-1.57298	-23.8249	b, d
BG	2009-06-22	162.8	772000	225000	1490	0.759	544	12.9	492	2.41	0.801	-1.556	-23.0194	b, d
BG	2009-07-14	163	765000	232000	1510	0.556	558	13.1	489	2.27	0.774	-1.68826	-24.9575	b, d
BG	2009-09-23	162	768000	230000	1640	0.608	520	12.3	477	2.46	1.1	-1.54662	-22.8564	b, d
BG	2009-10-19	162.3	759000	239000	1570	0.796	545	12.3	489	2.6	1.02	-1.48635	-22.0376	b, d
BG	2009-11-24	n.m.	753000	244000	1720	2.24	605	12.1	461	2.5	0.966	-1.51645	-21.3082	b, d
BG	2009-12-21	161.5	774000	224000	1380	0.871	512	11.2	446	2.4	0.813	-1.54896	n.a.	b, d
BG	2010-01-05	163.3	765000	233000	1430	0.656	512	11.5	455	2.45	0.98	-1.67376	-22.9786	b, d
BG	2010-02-23	163.7	766000	231000	1310	0.472	526	12.5	458	2.43	0.96	-1.61753	-21.1441	b, d
BG	2010-03-17	164.2	765000	233000	1250	1.16	575	13.5	465	2.53	0.94	-1.74792	-20.4671	b, d
BG	2010-04-14	161.3	772000	225000	1310	0.6	540	13.5	454	2.55	1.07	-1.82142	-22.7811	b, d
BG	2010-05-10	n.m.	760000	238000	1410	0.516	527	13.8	453	2.53	1.04	-1.71044	-22.7929	b, d
BG	2010-06-16	162.7	772000	226000	1320	0.856	555	14.5	448	2.45	1.02	-1.64285	-23.4909	b, d
BG	2010-07-09	163.6	771000	227000	1150	0.626	508	13.7	412	2.28	1.09	-1.52757	-22.844	b, d
BG	2010-09-15	n.m.	776000	222000	1130	0.548	521	14.8	431	2.36	0.827	-1.54348	-21.1502	b, d
BG	2010-10-21	163.6	762000	235000	1160	0.77	558	15.6	459	2.5	0.857	-1.58001	-21.9375	c, d
BG	2010-11-29	162	753000	245000	1260	0.676	536	14.8	464	2.61	0.969	-1.38044	-22.1	c, d
BG	2010-12-07	162.5	765000	233000	1220	0.684	540	14.8	463	2.62	0.857	-1.44724	-22.6809	c, d
BG	2011-01-20	165.2	758000	240000	1290	0.48	489	13.7	437	2.41	0.9	-1.62618	-22.1946	c, d
BG	2011-03-15	162	762000	235000	1180	0.572	523	15.4	462	2.42	1.008	-1.57194	-20.3269	c, d
BG	2011-05-02	163.2	765000	232000	1170	0.625	529	16.2	474	2.49	0.976	-2.14275	-23.3684	c, d
BG	2011-05-24	163.6	757000	241000	1130	0.591	464	13.9	440	2.32	1.039	-1.82998	-21.3575	c, d
BG	2011-06-10	163	768000	230000	1010	0.695	515	15.8	471	2.52	0.975	-1.77779	-19.7812	c, d
BG	2011-07-25	163.9	772000	226000	1240	0.527	513	16.6	468	2.39	0.925	-1.4688	-22.1203	c, d
BG	2011-09-12	163.1	766000	231000	1280	0.5	457	15.4	430	2.32	0.937	-1.34367	-21.0579	c, d
BG	2011-11-04	162.4	763000	235000	1440	0.51	501	17.2	449	2.25	0.851	-1.73392	-22.6758	c, d
BG	2011-11-29	163	769000	229000	1280	0.403	416	14.3	383	1.9	1.12	-1.49279	-22.1137	c, d
BG	2012-01-13	160.8	758000	240000	1350	0.547	532	17.8	500	2.45	1.049	-1.79532	-21.9159	c, d
BG	2012-01-31	160.7	767000	231000	1310	0.45	481	15.8	455	2.19	1.098	-1.80597	-21.9917	c, d
BG	2012-03-01	n.m.	759000	238000	1280	0.517	521	16.7	516	2.5	1.18	-1.71518	-22.595	c, d
BG	2012-04-19	165.4	766000	232000	1270	0.514	484	14.1	502	2.2	1.048	-1.71086	-21.6605	c, d
BG	2012-05-02	164.1	764000	234000	1290	0.512	490	14.2	499	2.33	1.037	-1.7017	-23.8512	c, d
BG	2012-06-05	165	772000	226000	1420	0.515	470	12.8	502	2.21	1.122	-1.78868	-25.101	c, d
BG	2012-07-13	162.5	757000	240000	1370	0.476	521	14	529	2.48	1.462	-1.41511	n.a.	c, d
BG	2012-08-23	164.8	762000	236000	1350	0.453	489	12.9	503	2.31	1.05	-1.42372	n.a.	c, d
BG	2012-09-21	n.m.	746000	252000	1250	0.449	485	13.2	507	2.44	1.174	-1.40073	n.a.	c, d
BG	2012-10-25	163.9	757000	241000	1250	0.394	469	13	490	2.35	1.109	-1.64835	n.a.	c, d
BG	2012-11-09	162.6	744000	253000	1250	0.487	460	12.7	439	1.96	1.073	n.a.	n.a.	c
BG	2012-11-09	162.6	754000	243000	1420	0.541	510	14.4	527	2.48	1.121	n.a.	n.a.	c
BG	2012-12-13	162.3	762000	236000	1370	0.465	465	13.8	480	2.2	1.279	-1.95221	-23.6769	c, d
BG	2013-01-10	163.3	768000	230000	1330	0.472	451	14	454	2.14	1.095	-1.80877	-22.3042	c, d
BG	2013-02-05	162.6	757000	241000	1360	0.429	481	15.2	490	2.36	1.042	-1.81248	-22.4253	c, d
BG	2013-03-28	n.m.	754000	243000	1440	0.419	468	15.3	480	2.26	1.099	-1.80169	-22.0221	c, d
BG	2013-04-16	161.7	758000	240000	1450	0.387	517	16.1	517	2.38	1.294	-2.01841	-23.3495	c, d
BG	2013-05-28	163.2	752000	246000	1480	0.449	499	15.5	536	2.56	1.18	-1.87157	-22.4664	c, d
BG	2013-06-20	165.3	756000	242000	1470	0.481	502	15.2	532	2.4	1.311	-1.93607	-22.4829	c, d
BG	2013-07-26	163.4	742000	255000	1560	0.858	539	15.7	564	2.44	1.413	-1.99347	-23.7977	c, d
BG	2013-08-23	164.5	737000	260000	1620	0.435	522	15.4	574	2.5	1.297	-2.0543	-24.1352	c, d
BG	2013-09-23	164.2	746000	251000	1420	0.386	457	13.9	519	2.19	1.303	-1.80679	-22.1825	c, d
BG	2013-10-17	165	733000	265000	1440	0.363	489	14.9	561	2.46	1.329	-1.92164	-22.7261	c, d
BG	2013-11-27	163.9	742000	255000	1590	0.562	527	15.9	593	2.63	1.349	-2.49938	-25.4892	c, d
BG	2013-12-17	162.5	739000	259000	1600	0.515	486	14.9	554	2.48	1.243	-2.26072	-23.6736	c, d
BG	2014-01-27	162.5	741000	256000	1480	0.538	490	15.9	557	2.37	1.291	-2.00372	-22.9885	c, d
BG	2014-02-19	163	750000	248000	1410	0.404	431	14.3	507	2.23	1.28	-1.85143	-21.8534	c, d
BG	2014-03-20	162.5	742000	255000	1480	0.405	462	15.1	524	2.37	1.272	-2.42142	-25.548	c, d
BG	2014-04-01	162.7	751814	245802	1422.16	0.344087	433.3	15.9027	510.07	2.20973	1.20273	-1.94328	-21.9979	d
BG	2014-05-26	164.2	733071	264186	1642.13	0.557444	520.547	17.2408	560.456	2.43613	1.3097	-1.8077	-21.6173	d
BG	2014-06-06	163.8	742625	254698	1590.71	0.550645	507.755	16.9436	558.599	2.44864	1.28056	-1.87158	-21.9406	d
BG	2014-07-11	165.3	746585	250758	1535.26	0.447867	522.767	18.0974	577.203	2.51495	1.33831	n.a.	n.a.	d
BG	2014-08-21	163.6	751673	245793	1430.59	0.670655	511.385	17.709	569.893	2.38072	1.36688	-1.97342	-22.9088	d
BG	2014-09-23	163.2	755757	241763	1363.69	0.470678	509.502	16.6058	586.647	2.45085	1.30689	-2.0523	-22.8112	d
BG	2014-10-17	163.9	743734	253531	1617.38	0.598771	519.284	17.0605	577.786	2.43244	1.36209	-1.76272	-21.1341	d
BG	2014-10-30	163.5	749387	247862	1601.76	0.567861	524.843	17.0367	604.808	2.49854	1.50215	-1.85094	-21.6028	d
BG	2014-12-10	161.7	755071	242338	1546.53	0.448192	473.046	15.1441	551.667	2.24036	1.37105	-2.18313	-24.1645	d
BG	2015-01-13	162.2	753495	243479	1560.82	4.42521	838.663	16.3776	603.342	2.40274	1.37862	-1.82732	-22.091	d
BG	2015-02-10	162.5	752166	245165	1591.49	0.710021	490.372	15.7618	568.41	2.22225	1.38614	-1.89341	-22.2459	d
BG	2015-03-11	161.9	757572	239778	1576.33	0.595314	484.86	15.6995	569.588	2.24497	1.45452	-1.89811	-22.2118	d
BG	2015-04-21	162.1	753620	243800	1514.56	1.11089	492.661	14.9053	554.334	2.24436	1.43466	-1.93231	-21.6772	d
BG	2015-05-19	162.8	761174	236310	1426.61	0.815285	493.738	15.5087	576.546	2.30297	1.40296	-1.8108	-21.1174	d
BG	2015-06-18	162.7	744274	253018	1643.63	0.613201	473.344	14.2751	573.362	2.34592	1.54352	-2.08834	-23.8006	d
BG	2015-07-22	163.2	748000	249000	1580	0.689	516	15.2	633	2.52	1.49	-2.06906	-22.8037	d
BG	2015-08-25	162.3	751000	246000	1530	0.634	472	13.5	574	2.34	1.38	-1.92696	-21.4495	d
BG	2015-09-01	163.8	752000	245000	1630	0.684	497	13.9	626	2.49	1.53	-1.94755	-20.9806	d
BG	2015-10-07	161.3	735000	263000	1470	0.634	500	13.8	611	2.42	1.49	-1.91541	-21.9161	d
BG	2015-10-23	161.9	757000	241000	1550	0.501	467	13	553	2.36	1.3	-2.24112	-22.8987	d
BG	2015-11-23	162.4	750000	247000	1530	0.625	466	13.2	583	2.36	1.44	-2.27334	-23.8595	d
BG	2015-12-17	163	769000	228000	1530	0.709	444	12.9	539	2.18	1.31	-2.04155	-21.9689	d
BG	2016-01-26	163.7	737000	260000	1710	0.762	505	14.1	599	2.35	1.49	-2.20789	-22.6583	d
BN	1995-03-09	n.m.	828300	169900	883	n.a.	547	5.39	272	0.92	0.41	n.a.	n.a.	a
BN	1995-04-22	146	826300	172000	818	n.a.	n.a.	n.a.	n.a.	n.a.	n.a.	n.a.	n.a.	a
BN	1995-04-28	n.m.	821300	176900	846	n.a.	587	5.29	263	1.47	0.17	n.a.	n.a.	a
BN	1995-05-26	n.m.	810100	188100	869	n.a.	609	7.72	255	1.42	0.3	n.a.	n.a.	a
BN	1997-12-16	n.m.	819300	178500	1040	n.a.	663	22.8	374	1.36	n.a.	n.a.	n.a.	a
BN	1998-01-27	149	821700	176000	1080	n.a.	669	23.4	381.1	1.41	n.a.	-1.35	-28.2	a
BN	1998-05-28	150	822900	175000	1090	0.5	595	25.7	393	1.55	0.6641	-1.47	-29.6	a
BN	1998-06-23	154.3	827600	170300	1039	n.a.	614	23.97	379	1.01	0.686072	-1.34	-28.5	a
BN	1998-07-29	153.5	828600	169200	1090	0.535	597	26.9	412	1.57	0.6547	-1.07	-29.3	a
BN	1998-08-20	152.7	839600	158400	1040	0.47	566	26.2	396	1.5	n.a.	n.a.	n.a.	a
BN	1998-10-15	148.15	835800	162300	1013.32	0.458688	472.829	22.2413	335.631	1.27098	0.574365	n.a.	n.a.	a
BN	1998-11-16	146	850300	147900	602	0.792	645	30.8	446	1.58	0.515	n.a.	n.a.	a
BN	1998-12-16	147	834300	163400	1163.79	0.972984	582.116	28.329	414.854	1.38934	0.57	-1.2	n.a.	a
BN	1999-01-15	147.1	839300	158500	1164	0.81	545	31.4	416	1.36	0.523643	-1.1	n.a.	a
BN	1999-03-16	146.7	837000	160500	1239	0.843	585	30.3	448	1.52	0.519	n.a.	n.a.	a
BN	1999-03-23	146.7	846200	151600	1106	0.593	537	28.6	421	1.49	0.51	n.a.	n.a.	a
BN	1999-04-29	145.2	852300	145500	1075	0.545	569	31.4	430	1.42	0.5	-1.07689	-30.3	a
BN	1999-06-03	147	860600	137200	1075	0.484	552	30.2	412	1.28	0.496	-0.952121	-29.3	a
BN	1999-08-03	145.5	852400	145300	1125	0.55	542.6	26.7	414	1.27	0.585631	-1.13927	-28.8	a
BN	1999-09-16	150.9	852700	145200	1081	0.45	509	24.7	404.4	1.21	0.534961	-1.07689	-24.8	a
BN	1999-10-19	147.3	850700	147200	1045	0.44	522.3	24.8	456.1	1.37	0.540379	n.a.	n.a.	a
BN	1999-11-25	149.8	847800	149700	1220	0.573	578	24.8	468	1.33	0.46936	-1.05609	-25	a
BN	2000-01-03	149.4	854700	143100	1102	0.719	528	20.1	423	1.34	0.427186	-0.962519	-28.3	a
BN	2000-03-24	148.5	846800	151300	969.97	0.53619	471.297	16.5596	352.473	1.23259	0.472239	-1.32	-27.4	a
BN	2000-04-11	149.1	849900	148200	932.447	0.49366	476.751	16.8268	340.919	1.2157	0.487659	-1.05	n.a.	a
BN	2000-05-17	149.1	853600	144700	900.304	0.530702	432.045	15.1902	311.411	1.11795	0.403275	n.a.	-32.5	a
BN	2000-06-15	148	873000	125000	1100.19	0.470312	466.423	16.68	330.556	1.25006	0.434351	-1.03	n.a.	a
BN	2000-07-06	144.8	846400	151600	1010.42	0.429781	483.963	17.2426	341.226	1.28158	0.438211	-0.9	n.a.	a
BN	2000-08-01	146.2	869000	129300	876.353	0.452561	390.694	15.8207	319.553	1.13807	0.428448	-3.18	n.a.	a
BN	2000-08-22	146.6	837900	160200	1062.72	0.672806	511.277	18.2857	273.866	1.43573	0.472792	-0.83	n.a.	a
BN	2000-08-23	145.9	868200	130100	896.206	0.55292	444.196	17.2585	255.662	1.18515	0.423031	-3.25	n.a.	a
BN	2000-08-26	144.7	841200	156800	1043.27	0.424097	445.399	16.075	325.956	1.2284	0.501429	-1.26	-28.3	a
BN	2000-09-13	146.2	845500	152500	1036.31	0.701772	478.275	17.5705	325.985	1.23655	0.489617	-0.84	-27.4	a
BN	2000-09-13	145.8	847900	150200	1006.75	0.582367	451.276	16.0139	312.117	1.17961	0.548905	-0.888	-24.75	a
BN	2000-09-13	146.5	843200	154900	1033.74	0.568458	482.483	17.5405	331.6	1.25698	0.511944	-0.49	-22.4	a
BN	2000-09-13	146.8	844000	154100	1025.65	0.758952	462.574	16.688	304.906	1.15504	0.462057	-0.7	-25.5	a
BN	2000-09-13	145.9	847900	150200	996.678	0.709618	463.198	16.7053	326.283	1.23397	0.518704	-1.02	-27.85	a
BN	2000-09-13	144.6	855600	142700	939.9	0.468897	401.753	15.0026	237.023	1.08153	0.468916	-0.43	-24.6	a
BN	2000-09-13	146.2	851800	146400	964.103	0.643635	440.18	15.8091	297.612	1.1452	0.497524	-0.7715	-26.8	a
BN	2000-09-13	145.3	861700	136500	920.509	0.517713	398.216	14.3886	280.39	1.0595	0.456994	-0.76	-24.2	a
BN	2000-10-25	146.8	842400	155700	1009.09	0.587722	447.053	17.6141	330.232	1.26294	0.44	n.a.	n.a.	a
BN	2000-10-25	146.6	846900	151200	986.124	0.427975	442.279	17.4992	328.658	1.2401	0.423237	-1	-28.4	a
BN	2000-10-25	146.7	848900	149200	957.019	0.367838	433.139	17.4498	321.83	1.23446	0.417702	n.a.	n.a.	a
BN	2000-10-25	146.6	851100	147100	943.884	0.383184	418.169	16.8377	312.74	1.20137	0.44	n.a.	n.a.	a
BN	2000-10-25	146.1	847200	150800	1013.66	0.498802	452.826	17.8822	332.364	1.21236	0.44	n.a.	n.a.	a
BN	2000-10-25	146.3	851100	147000	998.875	0.425518	445.008	17.8521	342.361	1.29705	0.44	n.a.	n.a.	a
BN	2000-10-25	145.7	855800	142400	944.913	0.336056	407.421	16.5067	318.798	1.1798	0.44	n.a.	n.a.	a
BN	2000-10-25	146.1	848700	149400	964.92	0.460613	439.274	17.6246	335.633	1.23869	0.479633	-0.52	-19	a
BN	2000-10-25	146.2	852500	145700	953.898	0.410833	410.971	16.4424	319.365	1.21856	0.46759	n.a.	n.a.	a
BN	2000-10-25	146.5	849300	148800	985.46	0.432702	442.206	17.6245	335.33	1.26165	0.44	n.a.	n.a.	a
BN	2000-10-25	146.5	851100	147100	944.43	0.427079	428.658	16.8896	330.35	1.22378	0.44	n.a.	n.a.	a
BN	2000-10-25	146.3	850000	148100	954.219	0.415458	443.526	17.7726	341.948	1.24755	0.44	n.a.	n.a.	a
BN	2000-10-25	146.5	845400	152700	987.665	0.53102	453.316	18.0073	338.206	1.2742	0.44	n.a.	n.a.	a
BN	2000-10-25	146.8	842500	155600	982.116	0.56557	475.362	18.7211	349.494	1.31805	0.44	n.a.	n.a.	a
BN	2000-11-20	147.3	846200	151900	962.914	0.410203	461.49	17.2571	322.934	1.24707	0.454937	-1.0845	n.a.	a
BN	2000-11-24	145.8	847600	150400	934.766	0.319968	587.525	18.9444	350.373	1.33286	0.477285	-0.938	n.a.	a
BN	2000-11-24	145.7	848500	149700	952.392	0.422004	438.677	16.5176	317.204	1.19699	0.451363	-0.6895	n.a.	a
BN	2000-12-21	147.8	860200	138100	884.927	0.367533	416.82	15.3129	312.866	1.20525	0.431987	-0.9625	n.a.	a
BN	2001-01-15	147	873100	125200	890.43	0.414593	401.192	13.9539	309.806	1.17235	0.347885	-1.281	n.a.	a
BN	2001-01-17	146.1	837700	160300	992.8	0.473182	465.392	15.7336	365.774	1.32794	n.a.	n.a.	n.a.	a
BN	2001-01-25	147.2	841300	156800	975.894	0.421872	436.722	14.5032	358.104	1.3139	0.432535	-0.902	n.a.	a
BN	2001-03-01	146.3	862400	136000	837	0.4186	386.7	12.23	293.309	1.1104	0.413	-0.3785	-22.922	a
BN	2001-03-07	146	839900	158400	915	0.308	409.7	12.73	314.569	1.1865	0.435	-0.9985	-26.9471	a
BN	2001-05-02	145.3	843000	155100	1011.73	0.387136	449.191	15.0771	350.202	1.33113	0.566771	-1.074	-25.9421	a
BN	2001-05-11	145	837600	160500	986.227	0.394519	463.012	15.6304	341.633	1.32411	0.588271	-1.1205	-27.5783	a
BN	2001-05-22	144.9	838900	159200	997.719	0.444618	447.665	15.4469	333.125	1.30822	0.477663	-1.091	-27.8176	a
BN	2001-05-31	149.9	839200	158900	994.128	0.500179	471.575	16.3979	343.775	1.31942	0.646777	-0.988	-27.7104	a
BN	2001-07-19	144.1	835100	163000	970.316	0.465363	461.779	17.5552	355.274	1.35616	0.728243	-0.9995	-26.325	a
BN	2001-08-11	146.5	839700	158400	991.122	0.438556	459.851	17.6936	350.003	1.3339	0.463444	-1.038	-27.0371	a
BN	2001-09-28	145.3	838500	159500	986.843	0.391737	460.099	19.412	351.128	1.33657	0.484928	-1.004	-27.8252	a
BN	2001-10-25	145.6	843000	155200	923.398	0.372722	427.848	18.5598	321.209	1.13968	0.447666	-1.15	-27.1974	a
BN	2001-11-29	146.8	847000	151200	925.373	0.584193	428.873	18.9779	318.15	1.18709	0.422022	-1.124	-26.7777	a
BN	2001-12-13	148	834300	163800	1007	0.535053	433.92	18.9279	332.251	1.25116	0.454076	-1.2005	-27.6812	a
BN	2002-01-08	148	840000	158100	1049.09	0.548051	439.979	19.8012	338.583	1.25163	0.481977	-0.9475	-25.7785	a
BN	2002-02-04	148.9	829700	168200	1100.72	0.481813	460.738	19.5773	374.716	1.3085	0.533268	-1.076	-26.7614	a
BN	2002-02-27	147.7	841400	156700	1018.57	0.415471	419.156	16.3445	345.614	1.19987	0.552616	-1.1205	-26.6566	a
BN	2002-03-14	145.7	838700	159300	1036.59	0.455574	430.323	17.4166	356.966	1.22681	0.484735	-1.1705	-27.0031	a
BN	2002-04-18	145.8	828600	169200	1218.48	0.728896	455.782	16.4366	409.356	1.35083	0.829876	-0.0636337	-26.1193	a
BN	2002-04-23	146.6	838600	159300	1107.81	0.772602	435.453	15.3709	385.345	1.26645	0.555532	-0.132524	-25.685	a
BN	2002-05-09	145.7	843900	154100	1050.9	0.802116	424.839	14.6133	378.241	1.2646	0.606904	0.773848	-21.2733	a
BN	2002-05-22	145	826900	171000	1174.69	0.572071	458.036	16.0097	424.001	1.3602	0.62592	-0.601283	-28.4739	a
BN	2002-05-22	146.2	826600	171300	1162.05	0.571752	460.105	16.0516	420.344	1.42747	0.627004	n.a.	n.a.	a
BN	2002-05-22	146.1	806700	191000	1280.73	0.537229	469.984	16.8668	437.122	1.38984	0.698718	n.a.	n.a.	a
BN	2002-05-22	145.2	837500	160500	1092.53	0.392505	400.371	14.2766	370.402	1.22643	0.587331	n.a.	n.a.	a
BN	2002-05-22	145.1	825700	172100	1163.31	0.569164	460.142	15.9681	421.039	1.42285	0.630052	n.a.	n.a.	a
BN	2002-05-22	146.4	827400	170500	1146.92	0.476055	441.611	15.7737	405.991	1.37186	0.624173	n.a.	n.a.	a
BN	2002-05-22	146	840000	158000	1078.92	0.459665	426.917	14.8371	390.193	1.31305	0.5784	n.a.	n.a.	a
BN	2002-06-20	147.7	829500	168500	1068.36	0.673805	451.419	15.4765	397.287	1.42644	0.548879	-0.600283	-27.7888	a
BN	2002-07-15	146.3	832100	165900	1072.61	0.444374	446.177	14.7127	388.648	1.42747	0.642434	-0.169357	-24.0669	a
BN	2002-09-24	147.7	836100	161900	1067.9	0.414554	455.605	15.5103	366.082	1.54803	0.539868	-0.288583	-26.1505	a
BN	2002-10-24	147.9	836000	162000	1023.16	0.424751	462.868	16.838	380.629	1.66901	0.539382	-0.610761	-28.1952	a
BN	2002-11-19	147.7	829900	168300	942.818	0.479277	414.012	15.1235	327.733	1.41884	0.528871	-0.859313	-27.3218	a
BN	2003-01-16	148.1	837600	160400	1012.28	0.637316	481.239	18.4945	402.473	1.73602	0.447934	-0.859041	-27.6904	a
BN	2003-01-16	148	846600	151600	777.166	0.413996	467.318	18.3616	393.336	1.71758	0.449909	-0.859041	-27.6904	a
BN	2003-02-25	148.4	833200	164700	1026.02	0.5713	520.328	19.9589	398.814	1.73678	0.511728	-0.596493	-26.9194	a
BN	2003-03-19	146	833800	164200	1005.75	0.468941	431.369	18.2277	351.336	1.41947	0.529855	-0.772063	-28.1589	a
BN	2003-04-14	147.7	831300	166700	1043.28	0.404041	471.558	17.9016	362.575	1.54129	0.530545	-0.813293	-27.2901	a
BN	2003-06-11	147.5	832200	165800	1036.08	0.570326	470.544	15.8114	378.134	1.60864	0.619096	-0.503062	-25.6009	a
BN	2003-06-24	147	815900	182200	970.93	0.740816	468.149	15.1811	382.779	1.38197	0.601966	-0.521427	-25.6445	a
BN	2003-08-06	147.7	819800	178100	1125.44	0.653191	480.987	15.532	403.44	1.63654	0.748278	-0.780025	-26.8532	a
BN	2003-09-26	142.7	825100	172900	1074.88	0.469545	450.288	13.1617	391.179	1.59641	0.632476	-1.00005	-26.2535	a
BN	2003-10-10	147.5	833400	164500	1060.44	0.494869	470.665	13.3998	399.719	1.61995	0.5298	-0.943213	-26.8385	a
BN	2003-11-11	148.4	833300	164600	1030.59	0.431503	475.013	13.3719	413.022	1.75815	0.551107	-0.891673	-26.3538	a
BN	2003-11-28	146.5	827400	170600	1021.6	0.480661	479.944	13.7955	414.796	1.76343	0.592573	-1.0334	-26.9958	a
BN	2004-01-16	145	832200	165900	862.92	0.527375	467.445	13.9541	387.273	1.75036	0.545805	-1.18005	-27.2707	a
BN	2004-02-06	147.2	821700	176500	847.163	0.44056	460.619	13.7495	386.198	1.68329	0.512557	-1.18665	-27.5136	a
BN	2004-03-23	148	825900	172000	999.44	0.472852	511.09	15.117	396.896	1.78711	0.515438	-1.1148	-27.5513	a
BN	2004-03-29	148	822200	175800	1003.59	0.453486	512.833	15.7923	400.574	1.75563	0.544805	-1.15996	-26.68	a
BN	2004-04-28	147.7	821800	176300	865.672	0.638926	542.485	16.7917	422.861	2.02466	0.547415	-0.306431	-20.9312	a
BN	2004-05-31	147.6	816500	181300	1033.66	0.672673	572.121	18.1268	442.711	1.95882	0.606909	-1.12572	-25.6066	a
BN	2004-06-18	147.4	821700	176100	1015.05	0.487845	569.255	18.1376	446.754	2.06407	0.559645	n.a.	-27.1388	a
BN	2004-07-30	147.7	816900	181100	982.048	1.00661	557.164	16.4936	416.841	1.85538	0.691026	-1.21644	-26.405	a
BN	2004-09-17	147.3	818800	179100	1015.92	1.07986	527.844	16.7385	424.084	1.91099	0.626539	-1.16656	-28.4394	a
BN	2004-10-21	147.6	809800	188000	1049.75	1.02248	563.951	18.3943	452.879	1.96039	0.656693	-1.19326	-27.0207	a
BN	2004-11-25	147.2	821000	176900	1012.79	0.99034	538.656	17.8195	433.197	1.84702	0.554231	-1.21641	-27.1129	a
BN	2004-12-23	147.1	829800	168300	982.167	0.420539	426.423	14.8016	370.213	1.67423	0.541514	n.a.	-22.5254	a
BN	2005-01-11	148.2	831700	166400	941.273	0.969341	491.08	16.4437	393.049	1.78462	0.541348	n.a.	-26.3346	a
BN	2005-02-09	148	824700	173300	978.417	0.54782	508.155	18.011	421.435	1.82461	0.596991	-1.20766	-26.7857	a
BN	2005-03-22	142.3	826300	171600	1007.42	0.477875	480.243	17.0518	428.765	1.83358	0.569081	-1.27343	-26.9332	a
BN	2005-04-28	139.9	825900	172100	995.362	0.521174	493.04	17.9833	443.506	1.75933	0.578468	-1.1645	-26.8275	a
BN	2005-05-09	147	823700	174200	1041.95	0.511905	499.287	17.0536	452.76	1.84694	0.58486	-1.0581	-25.6941	a
BN	2005-05-09	147	824800	173100	1035.16	0.375779	489.095	17.0403	439.043	1.72177	0.581306	-1.0581	-25.6941	a
BN	2005-06-13	145.4	818300	179700	994.572	0.432724	493.919	16.5327	461.7	1.81458	0.72124	-1.101	-26.1807	a
BN	2005-07-13	148.5	820100	177800	1069.59	0.561786	463.675	14.9786	435.244	1.76746	0.60089	-1.1996	-27.1798	a
BN	2005-08-02	147.1	820500	177400	1035.99	0.784407	503.444	15.7719	461.322	1.79675	0.691602	-1.17546	-27.0274	a
BN	2005-09-22	145	821000	177000	1070.73	0.531226	476.261	14.7114	422.172	1.74527	0.666579	-1.26348	-24.5262	a
BN	2005-10-10	135.2	834600	163400	962.25	0.443647	473.887	14.9772	420.182	1.7238	0.567334	-1.17762	-25.1724	a
BN	2005-12-01	142.2	823300	174600	1049.12	0.532499	464.633	13.845	437.28	1.80629	0.687297	-1.19625	-31.5719	a
BN	2006-01-09	145	825000	173000	1010.63	0.380551	440.913	13.2704	418.066	1.74822	0.626499	-1.12435	-29.9904	a
BN	2006-03-08	144.6	817400	180500	1035.74	0.580001	488.628	14.0447	449.902	1.87337	0.729445	-1.2169	-29.7545	a
BN	2006-04-24	145.5	810600	187300	1096.61	1.28767	521.058	13.6155	447.216	1.96409	0.744441	-0.970191	-28.27	a, d
BN	2006-04-24	145.5	813500	184500	1079.81	0.852824	484.753	13.444	422.293	1.84301	0.733204	-0.970191	-28.27	a, d
BN	2006-05-22	146.1	804900	193200	923.341	0.57205	486.783	13.4438	460.263	1.88611	0.694644	-1.16261	-27.3584	a, d
BN	2006-06-21	145	818600	179500	1010.71	0.858751	486.361	13.9148	436.252	1.87943	0.709988	-1.09731	-28.1393	a, d
BN	2006-07-21	145.2	812100	185900	1053.32	0.69635	493.03	14.2538	455.439	1.95754	0.710428	-1.13912	-27.8654	a, d
BN	2006-09-06	144.6	810600	187400	1026.21	0.670213	499.506	14.1828	461.738	1.98318	0.700244	-1.24449	-27.1458	a, d
BN	2006-09-27	143	805200	192700	1128.19	0.789812	485.664	13.8572	456.734	1.90029	0.69142	-1.04253	-26.9719	a, d
BN	2006-10-23	145.2	808100	189800	1131.81	0.777401	497.37	14.0337	453.827	1.93816	0.613421	-1.42742	-28.5453	a, d
BN	2006-10-27	144.7	812200	185700	1090.7	0.522884	486.81	14.4002	440.421	1.88693	0.672275	-1.36134	-27.2852	a, d
BN	2006-11-13	144.7	831100	166900	1037.12	0.85109	515.461	14.2247	459.768	2.03041	0.606027	-1.15839	-26.9311	a, d
BN	2006-12-14	142.5	812800	185000	1204.47	0.732915	510.522	14.3218	444.891	1.81753	0.600301	-0.831205	-25.3128	a, d
BN	2007-01-18	144	808400	189600	1003.29	0.736729	490.459	13.2843	471.411	1.93999	0.654926	-1.18904	-26.0877	a, d
BN	2007-02-16	141.8	807300	190800	959.708	0.883233	485.414	11.4372	448.176	1.76531	0.632667	-1.24372	-26.1857	a, d
BN	2007-03-12	143.7	803600	194200	1157.08	1.23674	536.066	10.997	489.733	2.03583	0.713963	-1.43374	-24.9227	a, d
BN	2007-04-18	142.6	802500	195300	1130.05	1.30468	545.366	8.46462	510.922	2.13392	0.702124	-1.56574	-25.362	a, d
BN	2007-05-08	143.7	787400	210500	1102.86	0.909107	505.848	7.19012	489.414	2.10568	0.815394	-1.26337	-25.7091	a, d
BN	2007-06-07	144.5	797900	200100	1065.35	0.557026	465.357	6.27576	471.304	2.13595	0.769238	-1.36849	-26.6997	a, d
BN	2007-07-17	143	780600	217200	1173.09	1.14855	497.886	6.53631	480.645	2.17886	0.951213	-1.44208	-23.8087	a, d
BN	2007-09-10	145	780600	217200	1186.74	0.904438	497.608	8.28069	479.757	2.25625	0.886121	-1.36668	-23.1228	a, d
BN	2007-10-17	146	776600	221200	1098.07	0.937222	548.373	10.7682	477.603	2.29578	0.831319	-1.72859	-27.0455	a, d
BN	2007-11-08	144.6	773600	224200	1107.18	1.35728	546.492	10.7088	479.953	2.282	0.961132	-1.51782	-24.8472	a, d
BN	2007-12-03	145.1	776300	221700	1093.86	0.837776	499.274	11.2261	437.315	2.07985	0.813291	-1.50847	-24.4046	a, d
BN	2008-01-10	n.m.	774700	223100	1115.3	1.06677	552.086	12.2819	481.319	2.27834	0.922179	-1.48	-23.9443	a, d
BN	2008-02-05	144	780500	217400	1089.71	0.5438	514.764	12.1435	456.622	2.28533	0.849128	-1.53954	-24.023	a, d
BN	2008-03-17	145	765900	232000	1129.93	0.739086	526.999	12.4714	493.405	2.28688	0.991381	-1.55837	-25.8528	a, d
BN	2008-04-02	145.6	786000	212000	1104.81	0.45045	483.507	11.7387	466.864	2.16952	1.16845	-1.59109	-25.2044	a, d
BN	2008-05-13	145.3	768700	229100	1176.57	0.734429	547.942	12.8478	524.755	2.49311	0.988889	-1.43119	-24.1951	a, d
BN	2008-06-11	146.2	772100	225700	1234.86	1.00545	519.305	11.465	495.85	2.39108	1.05843	-1.23475	-26.9585	a, d
BN	2008-07-15	150.6	771800	226000	1177.1	1.44526	552.762	11.0804	512.084	2.40521	0.933362	-1.44887	-27.4991	a, d
BN	2008-09-17	146.9	770000	228000	1090	0.613	505	10.6	488	2.3	0.945	-1.51145	-28.9537	b, d
BN	2008-10-09	148.2	772000	226000	1110	1.13	538	11.2	502	2.39	0.943	-1.42862	-23.7453	b, d
BN	2008-11-17	145.5	779000	218000	1140	0.841	523	11.6	487	2.26	0.847	-1.56111	-28.8346	b, d
BN	2008-12-17	147.3	785000	213000	1100	0.914	489	11	452	2.03	0.829	-1.56944	-26.3202	b, d
BN	2009-01-15	146.5	782000	216000	1130	0.689	493	11.4	439	1.96	0.766	-1.5653	-29.3521	b, d
BN	2009-02-24	145.7	774000	223000	1160	1.48	570	12.1	493	2.37	0.858	-1.45202	-24.941	b, d
BN	2009-03-10	145.2	777000	221000	1160	0.771	509	11.4	459	2.22	0.893	-1.49629	-24.1723	b, d
BN	2009-03-25	141	776000	222000	1140	0.357	491	11.3	456	2.14	0.768	-1.37412	-24.1536	b, d
BN	2009-04-15	145.2	778000	220000	1160	0.955	505	10.3	452	2.24	0.894	-1.62088	-25.7013	b, d
BN	2009-05-15	0	788000	210000	1110	0.588	452	8.97	426	2	0.79	-1.483	-25.5223	b, d
BN	2009-06-22	146	784000	214000	1100	0.618	506	9.38	472	2.34	0.89	-1.39662	-22.9676	b, d
BN	2009-07-14	145.9	773000	225000	1130	0.633	487	8.72	476	2.08	0.818	-1.14268	-30.3356	b, d
BN	2009-09-28	n.m.	777000	221000	1010	0.632	504	9.15	468	2.25	1.19	-1.62976	-23.6482	b, d
BN	2009-10-19	145	774000	224000	1110	0.871	532	9.33	482	2.41	1.05	-1.35363	-23.5079	b, d
BN	2009-11-24	n.m.	762000	236000	1090	0.957	548	9.48	477	2.48	1.01	-1.48013	-24.0819	b, d
BN	2009-12-21	145	766000	232000	1080	0.602	498	8.71	453	2.28	1.08	-1.62746	-22.8289	b, d
BN	2010-01-05	145.9	762000	236000	1100	0.777	510	8.88	460	2.37	1.13	-1.68707	-24.7416	b, d
BN	2010-01-14	145.5	776000	222000	926	0.843	524	9.12	465	2.41	1.03	-2.02944	-26.8889	b, d
BN	2010-02-23	145	788000	210000	873	0.674	513	9.2	450	2.38	0.956	-1.65452	-24.7094	b, d
BN	2010-03-17	145.2	781000	217000	911	0.963	522	9.56	448	2.34	0.956	-1.80218	-23.8569	b, d
BN	2010-04-14	146	777000	221000	1000	0.759	515	9.89	443	2.33	1.15	-1.57681	-22.2724	b, d
BN	2010-05-10	146.1	767000	231000	1010	0.78	542	10.9	462	2.44	1.31	-1.64255	-22.9241	b, d
BN	2010-06-16	146.2	757000	241000	1020	0.8	570	11.9	480	2.54	1.23	-1.61441	-25.1025	b, d
BN	2010-09-15	n.m.	779000	219000	847	0.607	534	11.8	461	2.44	0.92	-1.51468	-22.2246	b, d
BN	2010-10-21	146.5	773000	225000	872	1.13	566	12.1	458	2.4	0.925	-1.93301	-27.0591	c, d
BN	2010-10-21	146.5	781000	217000	843	0.672	491	11	428	2.18	0.892	-1.93301	-27.0591	c, d
BN	2010-11-29	145.2	777000	221000	933	0.657	503	10.7	448	2.38	0.964	-1.49628	-23.2456	c, d
BN	2010-12-07	144.5	775000	223000	926	0.721	581	12.1	510	2.74	0.966	-1.49756	-24.5179	c, d
BN	2011-01-20	147.2	780000	219000	946	0.633	485	10.1	446	2.37	0.897	-1.42768	-26.2227	c, d
BN	2011-03-15	145.3	767000	232000	902	0.642	503	11.3	463	2.38	1.063	-2.14395	-23.2773	c, d
BN	2011-05-02	145.6	767000	231000	836	0.612	495	11.3	467	2.4	1.067	-2.01683	-23.3299	c, d
BN	2011-05-24	145	765000	234000	839	0.642	479	11.1	443	2.38	1.04	-1.68722	-24.2008	c, d
BN	2011-06-10	146.7	776000	223000	798	0.36	479	11.3	455	2.31	0.927	-1.48768	-23.5519	c, d
BN	2011-07-25	146.8	783000	215000	913	0.504	474	11.7	449	2.28	0.984	-1.58286	-24.445	c, d
BN	2011-09-12	146.5	783000	216000	895	0.543	472	12	438	2.16	1.187	-1.65401	-24.6966	c, d
BN	2011-11-04	145.3	777000	221000	1030	0.478	493	12.8	457	2.34	0.983	-1.69674	-23.1581	c, d
BN	2011-11-29	144.9	777000	221000	969	0.452	479	12.7	457	2.21	1.102	-1.92191	-24.5118	c, d
BN	2012-01-13	143.2	770000	228000	994	0.894	516	12.6	486	2.27	1.001	-1.54096	-23.9087	c, d
BN	2012-01-31	144.2	774000	224000	1010	0.512	484	12	481	2.19	1.103	-1.81257	-24.0453	c, d
BN	2012-03-01	n.m.	755000	243000	1000	0.538	536	12.8	543	2.43	1.276	-1.5683	-23.3637	c, d
BN	2012-04-19	145.5	765000	233000	979	0.492	497	10.9	536	2.42	1.103	-1.94258	-28.4662	c, d
BN	2012-05-02	146.5	773000	225000	953	0.45	473	10.3	512	2.34	1.116	-1.86014	-25.9376	c, d
BN	2012-06-05	146.5	776000	222000	1060	0.402	501	10.4	521	2.18	1.117	-1.67098	-26.5853	c, d
BN	2012-06-11	n.m.	766000	232000	1020	0.796	513	10.2	517	2.28	n.a.	-1.44882	n.a.	c, d
BN	2012-07-13	144.5	761000	237000	1030	0.471	471	9.3	488	2.24	1.299	-1.48728	n.a.	c, d
BN	2012-08-23	146.6	768000	230000	1000	0.488	482	9.6	503	2.31	1.052	-1.65677	n.a.	c, d
BN	2012-09-20	145	761000	237000	910	0.607	497	9.9	513	2.34	1.272	-1.50721	n.a.	c, d
BN	2012-09-21	n.m.	783000	215000	877	0.511	481	9.6	499	2.3	1.088	-1.76481	n.a.	c, d
BN	2012-10-25	143.5	759000	239000	916	0.419	455	9.5	480	2.26	1.123	-1.63781	n.a.	c, d
BN	2012-11-09	144.8	764000	234000	1060	0.512	482	10.2	468	2.15	1.075	n.a.	n.a.	c
BN	2012-11-09	144.8	772000	226000	1010	0.482	464	9.6	482	2.17	1.035	n.a.	n.a.	c
BN	2012-12-13	144.2	759000	239000	1030	0.544	492	10.6	513	2.32	1.386	-1.90037	-24.2911	c, d
BN	2013-01-10	143.4	765000	233000	988	0.569	479	10.9	492	2.2	1.036	-1.83173	-23.7843	c, d
BN	2013-02-05	144	766000	232000	977	0.423	457	10.7	471	2.13	1.071	-1.88852	-24.0033	c, d
BN	2013-03-28	n.m.	765000	233000	1070	0.48	464	11.4	469	2.17	1.106	-1.84174	-24.1981	c, d
BN	2013-04-16	144.5	755000	243000	1110	0.535	530	12.4	519	2.35	1.357	-2.05843	-24.7348	c, d
BN	2013-05-28	144.6	765000	233000	1070	0.6	495	11.4	513	2.34	1.176	-1.93405	-24.1539	c, d
BN	2013-06-20	144.5	761000	237000	1080	0.497	499	11.2	524	2.33	1.296	-1.92494	-23.8995	c, d
BN	2013-07-26	145.6	738000	260000	1190	0.806	548	12	581	2.46	1.337	-2.07209	-25.2921	c, d
BN	2013-08-23	145.6	719000	279000	1320	0.541	552	12.1	606	2.58	1.486	-2.00884	-24.415	c, d
BN	2013-09-23	145.4	759000	239000	1060	0.459	464	10.2	511	2.23	1.268	-1.87336	-24.276	c, d
BN	2013-10-17	145	762000	236000	1030	0.448	451	9.9	506	2.15	1.218	-1.98738	-24.6841	c, d
BN	2013-11-27	144	756000	242000	1190	0.543	481	10.7	532	2.31	1.256	-2.34054	-25.8036	c, d
BN	2013-12-17	144.2	761000	236000	1290	0.499	457	10.3	511	2.21	1.185	-2.31535	-25.7009	c, d
BN	2014-01-27	142	774000	224000	945	0.839	458	10.1	486	2.1	1.18	-2.04361	-23.872	c, d
BN	2014-02-19	142.6	748000	250000	1010	0.462	444	11	524	2.29	1.293	-2.06021	-24.3902	c, d
BN	2014-03-20	143.7	730000	268000	1060	0.326	461	11.4	533	2.4	1.334	-2.48904	-26.9009	c, d
BN	2014-04-01	143.6	763475	234569	1006.85	0.396252	432.107	11.9294	501.944	2.17078	1.19803	-1.93544	-23.7569	d
BN	2014-05-26	144.5	743932	253843	1195.56	0.487311	482.413	12.0734	532.819	2.2989	1.37177	-1.94269	-23.5702	d
BN	2014-06-06	144	746411	251285	1177.01	0.609092	535.016	13.2467	575.754	2.54123	1.35779	-1.82187	-22.7935	d
BN	2014-07-11	144.3	731388	266269	1211.18	0.489006	535.413	13.907	578.905	2.4288	1.45437	-1.94031	-23.6055	d
BN	2014-08-21	144.6	763232	234740	998.239	0.539737	480.326	12.6724	532.167	2.35929	1.35935	-1.95384	-23.6663	d
BN	2014-09-23	142.9	768959	229058	998.072	0.574732	462.307	11.1108	507.612	2.07779	1.18544	-2.06349	-24.4634	d
BN	2014-10-17	145.3	745899	251877	1140.98	0.426443	502.795	12.6404	564.403	2.36746	1.41455	-1.8541	-23.1525	d
BN	2014-10-30	144.9	755010	242619	1186.55	0.591553	554.217	13.0643	613.975	2.5487	1.47162	-2.11933	-24.6873	d
BN	2014-12-10	144.2	767200	230607	1103.3	0.463502	501.21	11.9598	572.803	2.36444	1.29933	-2.01244	-24.3154	d
BN	2015-01-13	144.8	755767	241987	1123.21	0.534271	506.319	12.4206	600.253	2.42752	1.38252	-1.62142	-21.6499	d
BN	2015-02-10	144.6	755855	241897	1185.96	0.792884	484.729	11.4632	562.554	2.27073	1.43352	-1.83143	-23.012	d
BN	2015-03-11	144.6	756642	241130	1186.99	0.576272	475.404	11.5283	550.769	2.15686	1.52841	-1.8013	-22.2056	d
BN	2015-04-21	144.7	763412	234418	1095.16	0.973907	492.846	11.2891	566.871	2.31647	1.44134	-1.79129	-22.12	d
BN	2015-05-19	142.4	769742	228170	1053.03	0.730614	471.796	11.3167	548.9	2.2309	1.38579	-1.84982	-22.8065	d
BN	2015-06-15	144.3	743759	253882	1226.25	0.4917	504.906	11.5901	612.828	2.48357	1.53539	-2.24431	-24.862	d
BN	2015-07-22	145.6	755000	242000	1150	0.43	495	10.9	626	2.47	1.48	-2.02039	-23.6605	d
BN	2015-08-25	145.8	748000	250000	1170	0.706	503	10.6	609	2.44	1.48	-1.8841	-22.2544	d
BN	2015-09-01	143.2	747000	251000	1240	0.775	521	10.5	642	2.64	1.62	-2.06007	-23.3959	d
BN	2015-10-07	146	734000	264000	1230	0.851	544	10.6	668	2.62	1.51	-1.89187	-22.7921	d
BN	2015-10-23	143.6	760000	238000	1160	0.545	468	9.48	559	2.38	1.36	-2.15752	-24.0071	d
BN	2015-11-23	144.8	776000	222000	1030	1.16	509	10	608	2.38	1.31	-2.08298	-24.6229	d
BN	2015-12-17	144.8	767000	230000	1150	0.806	470	9.78	576	2.35	1.35	-2.15866	-24.2131	d
n.a. not analyzed - n.m. not measured
a) Chiodini, G., Caliro, S., Cardellini, C., Granieri, D., Avino, R., Baldini, A., Donnini, M. & Minopoli, C. Long-term variations of the
Campi Flegrei, Italy, volcanic system as revealed by the monitoring of hydrothermal activity: Journal of Geophysical Research,
v. 115, B03205, doi:10.1029/2008JB006258 (2010)
b) Chiodini, G., Avino, R., Caliro, S. & Minopoli, C. Temperature and pressure gas geoindicators at the Solfatara fumaroles (Campi
Flegrei). Ann. Geophys.54. http://dx.doi.org/10.4401/ag-5002 (2011)
c) Chiodini, G., Vandemeulebrouck, J., Caliro, S., D'Auria, L., De Martino, P., Mangiacapra, A. & Petrillo, Z. Evidence of thermal driven
processes triggering the 2005-2014 unrest at Campi Flegrei caldera. Earth Planet. Sci. Lett. 414, 58-67,
doi:10.1016/j.epsl.2015.01.012l (2015)
d) This work
